# Supplementary material for: In Silico Analysis of s-DAPK-1: From Structure to Function and Regulation
Source: Curr Issues Mol Biol. 2025 Jun 4;47(6):416. doi: 10.3390/cimb47060416 (PMC12192072; doi:10.3390/cimb47060416)
Supplement: Supplementary file 1 [file cimb-47-00416-s001.zip]

Archive with 1 entries (1 files):
- cimb-3622427-supplementary.pdf
